# Supplementary material for: Novel and Founder Pathogenic Variants in X-Linked Alport Syndrome Families in Greece
Source: Genes (Basel). 2022 Nov 24;13(12):2203. doi: 10.3390/genes13122203 (PMC9778032; doi:10.3390/genes13122203)
Supplement: Supplementary file 1 [file genes-13-02203-s001.zip]

Archive with 2 entries (2 files):
- Figure S1.pdf
- Table S1_Hadjipanagi D et al.pdf
